# Supplementary material for: Domestic dogs are mammalian reservoirs for the emerging zoonosis flea-borne spotted fever, caused by Rickettsia felis
Source: Sci Rep. 2020 Mar 5;10:4151. doi: 10.1038/s41598-020-61122-y (PMC7058065; doi:10.1038/s41598-020-61122-y)
Supplement: Supplementary file 1 — Dataset 1. [file 41598_2020_61122_MOESM1_ESM.xlsx]

## Sheet: Sheet1
Supplementary dataset for Figure 3
id	Day post-infection	IFAT titer	Buffy coat PCR positive
dogA	0	50	NA
dogA	3	128	NA
dogA	5	128	NA
dogA	8	128	128
dogA	12	128	128
dogA	15	128	NA
dogA	19	128	128
dogA	26	128	128
dogA	32	50	NA
dogA	42	128	NA
dogA	47	50	50
dogA	53	128	NA
dogA	55	256	NA
dogA	62	128	NA
dogA	64	128	NA
dogA	66	256	NA
dogA	69	512	NA
dogA	72	128	NA
dogA	77	128	128
dogA	80	512	NA
dogA	84	256	256
dogA	87	128	128
dogA	90	128	128
dogA	94	256	NA
dogA	97	128	128
dogA	100	128	NA
dogB	0	50	NA
dogB	3	128	NA
dogB	5	256	NA
dogB	8	50	50
dogB	12	128	128
dogB	15	50	50
dogB	19	128	NA
dogB	25	128	NA
dogB	32	256	NA
dogB	42	512	NA
dogB	49	128	128
dogB	55	128	NA
dogB	62	128	128
dogB	64	128	NA
dogB	69	128	NA
dogB	72	128	NA
dogB	76	512	NA
dogB	79	128	NA
dogB	80	128	NA
dogB	83	50	NA
dogB	86	128	NA
dogB	87	128	NA
dogB	89	128	NA
dogB	91	128	NA
dogB	92	50	50
dogB	93	128	NA
dogB	94	128	NA
dogB	96	50	NA
dogB	97	128	128
dogB	100	128	NA
dogC	0	50	NA
dogC	3	256	NA
dogC	7	128	128
dogC	10	512	NA
dogC	14	512	NA
dogC	18	512	NA
dogC	19	256	256
dogC	21	1024	NA
dogC	25	512	NA
dogC	28	256	NA
dogC	32	256	NA
dogC	35	256	NA
dogC	38	256	NA
dogC	40	512	NA
dogD	0	50	NA
dogD	4	128	NA
dogD	5	256	256
dogD	7	512	NA
dogD	10	128	NA
dogD	13	256	256
dogD	14	512	NA
dogD	18	512	NA
dogD	21	128	NA
dogD	25	256	NA
dogD	27	128	128
dogD	28	256	NA
dogD	32	256	NA
dogD	35	256	NA
dogD	38	128	NA
dogD	40	256	NA
dogE	0	50	NA
dogE	4	128	128
dogE	7	128	NA
dogE	10	512	NA
dogE	11	1024	NA
dogE	14	128	NA
dogE	18	256	NA
dogE	21	256	NA
dogE	25	128	NA
dogE	29	256	256
dogE	32	512	NA
dogE	33	256	256
dogE	35	512	NA
dogE	38	256	NA
dogE	40	256	256
dogF	0	50	NA
dogF	4	256	NA
dogF	6	512	512
dogF	9	256	256
dogF	10	256	NA
dogF	11	256	256
dogF	14	256	NA
dogF	18	128	128
dogF	21	128	NA
dogF	24	256	256
dogF	31	50	NA
dogF	34	256	256
dogF	38	256	NA
dogG	0	50	NA
dogG	3	50	50
dogG	7	256	NA
dogG	9	128	128
dogG	12	128	NA
dogG	15	50	NA
dogG	18	50	NA
dogG	22	50	NA
dogG	25	50	50
dogG	29	128	NA
dogG	32	50	NA
dogG	38	50	NA
Domestic dogs are natural mammalian reservoirs for the emerging zoonosis flea-borne spotted fever, caused by Rickettsia felis
Dinh Ng-Nguyen1*, Sze-Fui Hii2, Minh-Trang Thi Hoang3, Van-Anh Thi Nguyen1, Robert Rees4, 5, John Stenos2, Rebecca Justine Traub4
1Tay Nguyen University, Buon Ma Thuot, Dak Lak, Vietnam
2Australian Rickettsial Reference Laboratory, Geelong, Victoria, Australia
3Buon Ma Thuot University, Buon Ma Thuot, Dak Lak, Vietnam
4The University of Melbourne, Parkville, Victoria, Australia
5Bayer Australia, Pymble, New South Wales, Australia
*Correspondence and requests for materials should be addressed to D.N (theeveret@gmail.com)
