# Supplementary material for: Domestic dogs are mammalian reservoirs for the emerging zoonosis flea-borne spotted fever, caused by Rickettsia felis
Source: Sci Rep. 2020 Mar 5;10:4151. doi: 10.1038/s41598-020-61122-y (PMC7058065; doi:10.1038/s41598-020-61122-y)
Supplement: Supplementary file 2 — Dataset 2. [file 41598_2020_61122_MOESM2_ESM.xlsx]

## Sheet: Sheet1
Supplementary dataset for Figure 4
id	day post-infection	Red blood cells (1012/L)	Hemoglobin (g/L)	Hematocrit (%)	Platelet counts (109/L)
dogA	0	6.13	133	40	310
dogA	4	6.65	146	43.8	168
dogA	7	6.24	112	39	282
dogA	10	7.37	158	51.4	257
dogA	14	6.67	152	46.4	194
dogA	18	6.1	132	40.3	266
dogA	21	5.71	128	39.3	275
dogA	25	5.65	122	39.8	202
dogA	28	5.59	112	35.8	308
dogA	32	6.16	131	40.8	260
dogA	35	6.53	139	48.9	204
dogA	38	6.05	134	41.7	191
dogA	40	5.94	124	39.2	297
dogB	0	6.65	141	42.6	180
dogB	4	6.31	131	39.5	216
dogB	7	5.97	128	38.8	292
dogB	10	6.97	150	43.8	182
dogB	14	5.5	122	45.9	213
dogB	18	6.13	128	39.1	226
dogB	21	6.14	130	48.9	229
dogB	25	6.65	141	42.6	180
dogB	28	6.22	131	39.9	187
dogB	32	5.55	114	45.5	211
dogB	35	6.02	122	41.6	157
dogB	38	6.48	112	45.1	238
dogB	40	5.62	114	39.2	216
dogC	0	5.58	117	45.8	270
dogC	4	5.89	127	47.9	230
dogC	7	5.78	122	47	167
dogC	10	6.45	116	45.7	247
dogC	14	5.55	117	39.1	204
dogC	18	6.54	128	44.7	245
dogC	21	6.33	134	39.6	204
dogC	25	6.25	135	40.1	231
dogC	28	5.41	116	39.1	189
dogC	32	6.45	114	44.9	321
dogC	35	5.96	129	39.7	151
dogC	38	5.72	119	46.8	327
dogC	40	6.94	114	47.4	279
dogD	0	7.53	171	50.3	164
dogD	4	6.35	143	43.3	221
dogD	7	7	155	47.7	293
dogD	10	6.16	136	42.1	243
dogD	14	6.01	134	42.8	181
dogD	18	6.39	141	41.7	181
dogD	21	8.42	143	48.5	154
dogD	25	7.12	163	49.2	161
dogD	28	6.8	144	45.6	132
dogD	32	5.69	127	39.4	227
dogD	35	5.72	227	38.9	173
dogD	38	6.03	129	40.8	223
dogD	40	6.33	142	43.6	159
dogE	0	5.73	133	39.7	335
dogE	4	8.06	190	46.5	253
dogE	7	6.73	156	54.8	229
dogE	10	5.66	136	39	291
dogE	14	6.68	143	42.2	223
dogE	18	6.13	142	41.9	335
dogE	21	5.63	129	40.2	308
dogE	25	5.5	130	47.7	326
dogE	28	6.13	142	41.9	335
dogE	32	6.08	115	44.3	321
dogE	35	6.45	125	48.4	277
dogE	38	6.08	112	40.2	227
dogE	40	6.31	122	46.2	286
dogF	0	5.4	124	39.8	170
dogF	4	5.77	134	40.6	264
dogF	7	5.98	141	42.3	259
dogF	10	6.39	125	47.8	266
dogF	14	5.56	130	40	300
dogF	18	5.76	132	40.6	278
dogF	21	6.45	124	39.3	255
dogF	25	5.63	120	39.8	274
dogF	28	5.55	128	48.6	204
dogF	32	5.4	124	37.6	170
dogF	35	6.19	144	43.4	255
dogF	38	5.69	133	40.1	261
Domestic dogs are natural mammalian reservoirs for the emerging zoonosis flea-borne spotted fever, caused by Rickettsia felis
Dinh Ng-Nguyen1*, Sze-Fui Hii2, Minh-Trang Thi Hoang3, Van-Anh Thi Nguyen1, Robert Rees4, 5, John Stenos2, Rebecca Justine Traub4
1Tay Nguyen University, Buon Ma Thuot, Dak Lak, Vietnam
2Australian Rickettsial Reference Laboratory, Geelong, Victoria, Australia
3Buon Ma Thuot University, Buon Ma Thuot, Dak Lak, Vietnam
4The University of Melbourne, Parkville, Victoria, Australia
5Bayer Australia, Pymble, New South Wales, Australia
*Correspondence and requests for materials should be addressed to D.N (theeveret@gmail.com)
