# Supplementary material for: Domestic dogs are mammalian reservoirs for the emerging zoonosis flea-borne spotted fever, caused by Rickettsia felis
Source: Sci Rep. 2020 Mar 5;10:4151. doi: 10.1038/s41598-020-61122-y (PMC7058065; doi:10.1038/s41598-020-61122-y)
Supplement: Supplementary file 3 — Dataset 3. [file 41598_2020_61122_MOESM3_ESM.xlsx]

## Sheet: Sheet1
Supplementary dataset for Figure 5
id	Day post-infection	White blood cells (109/L)	Lymphocytes (109/L)	Monocytes (109/L)	Granulocytes (109/L)
dogA	0	12.8	4.4	0.7	7.7
dogA	4	11.5	3.9	0.4	7.2
dogA	7	10.9	4.5	0.5	5.9
dogA	10	15.4	5	0.7	8.4
dogA	14	13.3	2.6	0.8	9.9
dogA	18	12.2	4.1	0.7	7.4
dogA	21	10.7	3.6	0.6	6.5
dogA	25	13.8	4.5	0.8	8.5
dogA	28	11.6	4	0.5	7.1
dogA	32	12.9	4.9	0.6	7.4
dogA	35	13.8	2.5	0.9	5.4
dogA	38	15.1	4.5	0.7	7.9
dogA	40	12.4	4.5	0.4	7.5
dogB	0	8.5	2.8	0.4	5.3
dogB	4	10.4	3.7	0.5	6.2
dogB	7	13.8	3.3	0.6	9.9
dogB	10	13.3	3	0.5	9.8
dogB	14	15.3	5	1.2	9.1
dogB	18	9.4	3.4	0.5	5.5
dogB	21	9.4	3.2	0.5	5.7
dogB	25	8.5	2.8	0.4	5.3
dogB	28	8.1	2.8	0.3	5
dogB	32	11.2	3.5	0.5	7.2
dogB	35	12.4	3.3	0.4	4.7
dogB	38	13.8	3.5	0.7	9.6
dogB	40	13.8	3.8	0.5	4.5
dogC	0	12.1	2.6	0.5	9
dogC	4	12.6	2.9	0.5	9.2
dogC	7	11.7	3.7	0.4	7.6
dogC	10	13	2.4	0.7	9.9
dogC	14	13.8	4.7	0.8	8.3
dogC	18	17.8	5.2	1.4	11.2
dogC	21	16.8	5.5	0.7	10.6
dogC	25	15.4	3.5	0.8	11.1
dogC	28	22.2	6.7	1.1	14.4
dogC	32	21.5	3.8	0.8	16.9
dogC	35	12.3	4.6	0.8	6.9
dogC	38	8.7	2.7	0.4	5.6
dogC	40	11.2	3.3	0.8	7.1
dogD	0	13.1	2.5	0.6	10
dogD	4	23.1	3.4	0.9	18.8
dogD	7	12.2	2.9	0.7	8.6
dogD	10	14.9	3.1	0.7	11.1
dogD	14	16	7.7	1	7.3
dogD	18	15.7	3.5	0.9	11.3
dogD	21	18	4.5	1.2	12.3
dogD	25	14	3.5	0.6	9.9
dogD	28	14.8	4.1	0.6	10.1
dogD	32	15.6	2.9	0.7	12
dogD	35	15.1	3.7	0.6	10.8
dogD	38	14.1	3.1	0.5	10.5
dogD	40	13.2	2.5	0.8	9.9
dogE	0	10.2	4.4	0.5	5.3
dogE	4	13.3	4.2	0.8	8.3
dogE	7	16.9	7.6	0.9	8.4
dogE	10	14	6.6	0.7	6.7
dogE	14	11.8	5	0.8	6
dogE	18	11.8	5	0.8	6
dogE	21	11.9	3.4	0.8	7.7
dogE	25	13.1	4.4	0.9	7.8
dogE	28	16.4	5.4	1.1	9.9
dogE	32	14	4.1	0.8	9.1
dogE	35	15.3	4.9	0.8	9.6
dogE	38	13.3	4.2	0.8	8.3
dogE	40	15.5	4.3	0.8	10.4
dogF	0	10	3.1	0.5	6.4
dogF	4	9.7	2.1	0.4	7.2
dogF	7	12.8	2.3	0.5	10
dogF	10	9.5	3.4	0.4	5.7
dogF	14	10	3.1	0.5	6.4
dogF	18	10.7	3	0.4	7.3
dogF	21	11.4	3.1	0.6	7.7
dogF	25	10.3	2.6	0.4	7.3
dogF	28	10.6	3.5	0.5	6.6
dogF	32	10	3.1	0.5	6.4
dogF	35	10.1	2.9	0.6	6.6
dogF	38	11.2	3.1	0.4	7.7
Domestic dogs are natural mammalian reservoirs for the emerging zoonosis flea-borne spotted fever, caused by Rickettsia felis
Dinh Ng-Nguyen1*, Sze-Fui Hii2, Minh-Trang Thi Hoang3, Van-Anh Thi Nguyen1, Robert Rees4, 5, John Stenos2, Rebecca Justine Traub4
1Tay Nguyen University, Buon Ma Thuot, Dak Lak, Vietnam
2Australian Rickettsial Reference Laboratory, Geelong, Victoria, Australia
3Buon Ma Thuot University, Buon Ma Thuot, Dak Lak, Vietnam
4The University of Melbourne, Parkville, Victoria, Australia
5Bayer Australia, Pymble, New South Wales, Australia
*Correspondence and requests for materials should be addressed to D.N (theeveret@gmail.com)
